# Supplementary material for: Insights into Membrane Damage by α-Helical and β-Sheet Peptides
Source: Biomolecules. 2025 Jul 7;15(7):973. doi: 10.3390/biom15070973 (PMC12292791; doi:10.3390/biom15070973)
Supplement: Supplementary file 1 [file biomolecules-15-00973-s001.zip]

Archive with 1 entries (1 files):
- biomolecules-3703925-supplementary.pdf
